# Supplementary material for: Temporal variation of the relationships between rice yield and climate variables since 1925
Source: PeerJ. 2023 Sep 7;11:e16045. doi: 10.7717/peerj.16045 (PMC10493086; doi:10.7717/peerj.16045)
Supplement: Supplemental Information 2 [file peerj-11-16045-s002.csv]

	temp1	temp2	t min1	t min2	t max1	t max2	rain1	rain2	t diff1	t diff2	rad1	rad2
1925	20.3	25.1	16.4	21.5	25.4	31.1	698.8	585.4	9	9.6	890.3	1083.1
1926	20.5	26	16.4	21.7	25.8	31.7	801.4	559	9.4	10	779.5	1129.5
1927	20.1	25.1	16.7	20.8	25.1	30.8	903.9	465.4	8.4	10	712.9	1126.6
1928	20.9	27	17.5	21.6	26.2	31.3	930.1	984.8	8.6	9.7	751.4	1069.2
1929	21.2	25.3	17.4	21.6	26.8	30.6	687.6	1238.5	9.4	9	960.8	1079
1930	21.3	25.6	17.6	21.5	26.7	31.3	1326.2	1382.4	9.1	9.8	1090.5	1101.3
1931	21.8	25.9	18.3	22.3	27.3	31.3	1226.6	557	9.1	9.1	889.3	1059.3
1932	20.9	25.5	17	21.8	26.3	30.8	923.1	1115.1	9.3	9	963.8	1080.2
1933	21.3	26	17.3	22.3	26.8	31.7	723.1	171.4	9.4	9.4	1114.4	1313.9
1934	NA	NA	NA	NA	NA	NA	NA	NA	NA	NA	NA	NA
1935	21.5	25.9	17.5	22.1	26.5	31.9	944	985.9	9	9.8	882.9	967.6
1936	20.7	25.7	17.1	21.5	25.3	30.7	745.1	708.6	8.3	9.2	834.9	1102.8
1937	21.7	26.2	17.9	21.8	26.6	31.2	782.8	717.2	8.7	9.4	891.2	1158.7
1938	23.1	25.8	17.8	21.7	26.7	30.9	558.6	973.1	9	9.2	992	1062
1939	21.1	26.2	18.2	22.1	26.4	31.4	1231.6	884.2	8.2	9.3	748.2	970.4
1940	20.6	26.1	16.7	23.6	25.9	31.3	977.5	631.6	9.2	7.7	810.8	1024
1941	21.6	26.7	19.1	22.5	26.4	31.6	1692.4	338.7	7.3	9.1	728.8	842.4
1942	22.4	26	18.3	22.3	28.3	31.4	684.5	1062.2	10	9	938.7	1045.7
1943	21.6	25.9	17.7	22.3	26.7	33.4	717.2	1003.7	8.9	11.2	1013.5	1087.6
1944	21.2	26.4	18.2	22.6	25.8	31.9	1431	580.3	7.6	9.3	892.5	1231
1945	20.4	25.8	17	21.8	27.1	30.9	851.6	1079.6	10.1	9.1	864.8	1017.2
1946	22.8	26	18.6	23.8	28.5	31.2	501.3	565.8	9.8	7.5	1081.8	1121.1
1947	20.6	25.9	17.3	23.6	26.8	30.2	1945	383.8	9.5	6.6	777.8	1112.5
1948	21.9	25.8	18.4	22.1	27.3	30.9	680.7	617.9	8.9	8.9	1012.9	1080.4
1949	21.9	26.1	18.1	22.5	27.3	31.2	1030.1	574.2	9.2	8.7	895.1	1003.6
1950	NA	NA	NA	NA	NA	NA	NA	NA	NA	NA
1951	20.8	26.5	18.2	23	25.2	31.3	1343.7	279.4	7	8.3	657.9	1088.4
1952	23.5	26	18.5	22.5	27.4	30.9	476.8	1088.9	8.9	8.3	989.2	1040.3
1953	21	27	17.7	23.7	25.6	31.6	1355.1	549.3	7.9	7.9	782.4	1081.2
1954	22.4	25.3	18.1	24.6	26.4	36	497.7	290	8.3	11.4	930.5	1107.6
1955	22	25	17.7	21.3	27.7	28.6	437.9	1602.1	10	7.3	1063.1	995.4
1956	21.7	25.7	18	22.1	27	30.8	748.3	1068.1	9	8.7	1034.9	1230
1957	21.9	25.8	17.1	21.7	25.7	31.1	1146.9	493.5	8.5	9.4	859.5	1101.1
1958	22.1	25.6	17.9	21.7	26.3	31.4	573	490.5	8.4	9.7	955.8	1182.7
1959	22.2	25.6	18.3	23.1	27.5	31.2	1055.4	1487.3	9.2	8.1	954.6	1111.1
1960	21.9	26.1	18	22.3	27.2	31.5	755.1	912.5	9.2	9.2	916.1	881.7
1961	NA	NA	NA	NA	NA	NA	NA	NA	NA	NA	NA	NA
1962	NA	NA	NA	NA	NA	NA	NA	NA	NA	NA	NA	NA
1963	21.1	26	16.6	22.1	28.4	31.5	365.1	1087	11.7	9.3	1135.3	1131.1
1964	21.3	26.4	17.5	22.6	26.8	31.6	587.2	443.1	9.3	8.9	899.2	988.5
1965	21.7	27.6	17.6	24.5	27.6	29.1	608.4	882.8	10	4.6	935.1	1020.4
1966	22.3	26	18.3	21.8	29.2	31.9	1208.2	335.9	10.8	10.1	883.7	1118.3
1967	21.7	26	17.9	22	27.3	31.6	591	662.2	9.4	9.6	934.2	1066.7
1968	20	25.8	16.4	21.5	25.3	31.6	1452.3	256.1	8.9	10.2	761.3	1097.9
1969	22.8	25.8	17.6	21.7	27.1	31.6	893	492.4	9.5	9.8	866.5	918
1970	21.7	26.6	17.1	22.9	26.6	31.8	487.2	1034.9	9.5	8.9	NA	NA
1971	21.4	25.9	17.6	23.6	26.8	31.1	546.9	436.7	9.2	7.5	993.5	1045.4
1972	21.2	26.1	17.2	22.6	26.7	31.2	1472	638.9	9.5	8.6	1097.2	877.1
1973	22.6	26.1	19	22.4	27.6	31.2	806.2	776.4	8.6	8.8	842.7	925.2
1974	21.3	26.5	17.6	22.7	26.5	30.9	951.1	564.1	8.9	8.2	818.4	848.7
1975	21.9	26.5	19.6	23	26.9	31.8	1130.4	383.7	7.2	8.8	839.2	937.8
1976	21.5	25.5	19.1	21.9	27	31.1	711.2	776.1	7.9	9.2	860.4	1180
1977	21.9	26	17.8	22.3	29.4	31.4	991.7	744.7	11.5	9	984.7	934.1
1978	21.5	26.2	18	22.6	26.9	31.4	808.7	501.4	8.9	8.9	783.6	882.3
1979	21.8	25.8	18.2	22	26.9	31.3	699.4	820.7	8.8	9.2	711.9	937.2
1980	21.9	26.6	18.4	22.8	27.3	32	365.4	576.7	8.9	9.3	819.6	985.9
1981	22.2	25.8	18.6	22.2	27.3	30.6	1074.8	1054.2	8.7	8.5	748.2	834.7
1982	21.4	26.4	17.6	22.6	26.1	31.5	836.6	605.9	8.5	8.9	792.6	922.2
1983	NA	NA	NA	NA	NA	NA	NA	NA	NA	NA	NA	NA
1984	NA	NA	NA	NA	NA	NA	NA	NA	NA	NA	NA	NA
1985	NA	NA	NA	NA	NA	NA	NA	NA	NA	NA	NA	NA
1986	NA	NA	NA	NA	NA	NA	NA	NA	NA	NA	NA	NA
1987	NA	26	NA	22.9	NA	30.2	NA	478.5	NA	7.3	NA	NA
1988	21.5	26.4	18.1	22.6	26.3	32.5	393.5	745	8.2	9.9	NA	NA
1989	21.1	25.9	17.7	22.7	25.5	30.2	475.5	529.5	7.8	7.5	824.71	795.7
1990	21.1	25.9	18.2	22.7	25.1	30.2	791	667.5	7	7.5	804.6	926
1991	22.5	25.7	19.1	22.6	27	30.1	255	247	7.9	7.6	931.7	797.3
1992	21	25.5	17.7	22.2	25.2	30	735.5	529.5	7.5	7.8	644.7	840
1993	21.2	26.3	17.7	22.8	25.7	31.1	732	203	8	8.3	850.3	1004.4
1994	21.7	25.7	18.4	22.2	26	30.5	807.5	514.5	7.6	8.3	808.5	948.6
1995	21	26	17.8	22.7	25.3	30.7	733	307.5	7.5	8	726.9	919.4
1996	20.5	26.8	17.1	23.6	25	31.1	611	786	7.9	7.4	909.3	954
1997	21.6	25.8	18.4	22.5	26	30.3	951.5	563.5	7.5	7.8	889.2	1010.1
1998	22.3	26.9	19.2	23.7	26.3	31.3	1370	414	7.1	7.6	728.1	1015
1999	22.9	26.6	19.3	23.4	27.8	31.1	585.8	722.3	8.5	7.7	817.8	778
2000	21.9	26.8	18.8	23.7	26.2	31	881.1	844.8	7.4	7.4	764.7	848.4
2001	22.8	26.3	19.4	23.1	27.4	30.7	761.7	1144.3	8	7.6	811.4	862.5
2002	23.4	26.7	19.8	23.3	28.5	31.3	511.9	690.4	8.7	8	910.9	889.3
2003	22.1	27.1	18.7	23.6	26.8	32.2	503.5	75	8.1	8.5	1007.2	1100
2004	21.6	26.4	18.1	22.8	26.2	31.7	259.5	619.5	8.1	8.9	1041.75	1111.06
2005	21.5	26.8	18.3	23.6	25.9	31.3	1288	668.5	7.6	7.7	881.9	1005.9
2006	22.1	26.6	18.9	23.3	26.7	31.2	961	585.5	7.9	7.9	835.3	956.9
2007	22.2	26.5	18.7	22.9	26.8	30.5	600	1107.5	8.1	7.5	873.2	934.01
2008	21.4	26.8	18.1	23.6	25.9	31.1	422.5	1225	7.8	7.5	848.8	969.3
2009	22.3	27	18.6	23.7	27.5	31.4	508	669.7	8.9	7.8	993.5	957.6
2010	22	26.4	18.7	23.2	26.5	30.9	538.5	575.5	7.8	7.7	839.2	918.9
2011	21.1	26.7	17.7	23.5	25.7	31.2	156.5	646.5	8	7.7	904.8	926.8
2012	21.8	26.3	18.7	22.8	26.4	31	854	736	7.7	8.2	776.6	895.4
2013	22.4	26.6	19.1	23.2	27.6	31.2	481	813.8	8.6	8	762.6	847.5
2014	21.9	27.1	18.4	23.6	26.7	31.9	632	357.5	8.2	8.2	725.7	943.7
2015	22.8	27	19.1	23.8	28.4	31.6	646	566.5	9.4	7.8	838.7	790.6
2016	22.1	27.4	18.9	24.1	26.3	32	683.5	255.5	7.4	7.9	684.7	720.5
2017	22.2	27.5	18.6	23.8	26.8	32.1	969.5	310	8.2	8.2	763.6	950.4
2018	22.5	26.8	18.8	23.7	27.3	31.3	386.5	400	8.6	7.6	1393	1264
2019	23.4	27.2	19.8	23.6	28.6	32.5	938	630.5	8.9	8.8	1302	1319.2
